# Supplementary material for: Clipping Effect on the Grain Nitrogen and Protein Fractions of Ancient and Old Wheats Grown in a Mediterranean Environment
Source: Foods. 2023 Jul 2;12(13):2582. doi: 10.3390/foods12132582 (PMC10341193; doi:10.3390/foods12132582)
Supplement: Supplementary file 1 [file foods-12-02582-s001.zip]

Archive with 1 entries (1 files):
- foods-2454589-supplementary.pdf
